# Supplementary material for: Effect of empagliflozin on cytoskeletal repair in the hippocampus of obese mice
Source: Front Neurosci. 2022 Nov 2;16:1000839. doi: 10.3389/fnins.2022.1000839 (PMC9667058; doi:10.3389/fnins.2022.1000839)
Supplement: Supplementary file 1 [file Data_Sheet_1.xls]

## Sheet: weight
Starting from 2021.5.25	C	C	C	C	C	C	C	C	H	H	H	H	H	H	H	H	E	E	E	E	E	E	E	E
1	18.2	19.3	16.1	19.6	20.9	18.5	19	20.6	17.8	21.1	20.3	21.4	21.1	21.6	20.6	19.2	17.7	21.2	19	18	20.7	19	20.4	20
2	20.5	21.7	17.8	22.9	22.2	20.5	21.2	22.1	19.7	23	22.1	22	21.6	22.8	21.3	19.8	19.6	24.5	23	20.9	24.5	21.6	24	24
3	21.6	22.5	19.6	22.9	22.8	21	22.1	22.5	21.5	24.6	23	24.7	24.2	25.6	24.1	23.6	20.9	26.1	24.8	22.3	26.2	22.6	25.4	25.5
4	21.4	22.2	20.5	22.6	23.8	21.8	23.2	23.2	24.5	25.7	24.6	25.7	25.1	25.8	23.1	25.1	21.7	27.9	26.5	22.4	28.1	23.8	26.9	26.9
5	22.7	22.7	21.3	23.3	24.7	22.7	24	23.8	24.1	27.2	26.3	27.5	28.1	29.2	26.8	27.1	22.8	30.2	27.2	23.8	29.8	24.7	28.5	28.8
6	23.4	23.4	22.4	24.8	25.8	23.2	21.1	24.4	24.8	29.5	27.8	29.2	30.5	31.1	28.5	29.3	24.8	32.7	29.2	25.2	32.7	25.6	31.9	31.7
7	24.6	24.4	23.3	25.5	26.3	24.1	25.5	25.4	26.3	30.5	29.4	30.5	31.9	32.6	29.5	29.3	25.6	34.4	30.6	26.9	35	27.3	34.1	33.3
8	24.8	23.6	24.8	25.7	26.6	24.5	26.5	26	30.5	32.4	30.8	32.9	34	35.4	31.3	31.9	27	35.2	31.3	28.4	37	27.8	35.6	35.4
9	25.5	24.3	25.5	26.3	27.3	24.8	27.4	26.6	33.7	30.6	31.6	33.8	35.1	36.3	31.8	33.5	27.3	33.1	33.1	28.1	38.3	29.3	36.7	36.6
10	26.2	25.4	26.2	27	28.5	25.4	29	27.9	35.8	32.6	34.5	36.1	38	38.4	34.3	35.5	28.7	40.1	34.1	29.2	39.8	31	39.2	38.6
11	27.7	26	27.5	28.6	29.7	26.4	30.2	28.1	39.6	34.9	37.1	38.7	40.7	40.6	36.7	38.7	31.4	44.7	36.5	31.9	41.9	32.6	40.9	41.3
12	28.3	26.6	27.8	29.1	30.4	27.1	30.5	28.8	42.2	36.3	38.3	41.2	41.8	42.5	37.9	41.2	31.8	36.6	38.2	33.7	42	34.2	42.4	43.8
13	26.4	27.2	30.7	27.3	29.8	26.8	24.8	29.3	42.7	37.1	40.2	37.1	42.3	42.9	37.3	42	33.5	36.6	39.1	35.2	41.9	33.6	43.1	43.9
14	28	28.8	28.6	29	27.2	30.4	29	29.8	48.8	39.7	39.7	48.9	41	43.1	40.5	35.4	34.6	36.3	30	31.2	45.3	38.5	39.9	37.8
15	28.4	26.7	28	28.2	29.9	27.5	31	29	48.7	40.1	40.5	48.7	43.9	42.1	42.3	36.4	29.8	32.8	33.4	31.5	30.7	31.5	39	36.6
16	28.3	25.8	28.3	28.7	31.8	31.8	28.3	30.1	51.7	40.5	43	49.6	47.1	43.9	40.9	40.1	28.9	32.8	33.4	30.7	31.3	31.4	34.4	35.6
17	28.4	25.9	28.4	28.4	30.4	27.7	28.7	29.6	49.3	41.2	40	50.7	45.5	43.7	37.8	43.9	32.2	34.1	29.6	31.6	32.4	34.2	29.9	31.8
18	26.7	29.2	28.9	28.8	31.6	27.9	28.7	30	53.2	41.8	51.1	40.5	48.2	46.1	44	45.1	32.2	30.2	31	30.7	33.7	28.6	32.3	32.8
19	26.7	29	29	28.5	31.6	28.2	28.9	29.6	53.7	42	51.5	41.3	49.4	49.5	51.3	46.2	33.1	33.1	31	28.6	34.5	32.6	32.5	33.6
20	26.7	29.2	29	28.6	30.7	27.9	27.8	28.7	54	42.6	51.8	43	47.1	48.7	44.1	46.6	33.3	33.9	31.5	29.7	33.3	33.8	32.2	31
21	26.5	28.4	28.6	28.1	30.6	27.3	28.4	28.7	54.3	41.8	52.1	43.2	49.5	45.6	46.5	46.8	33.4	33.3	31.2	31.4	32.2	31.8	31	33
22	27.1	28.7	28.8	28.2	31.3	28	31.3	28.6	56.2	42.1	53.5	41.9	50.4	47	46	47.7	34.5	33.1	34.7	29.8	32.1	32.7	29.2	31.6
23	27.8	29	28	28.9	30.8	29.3	28	30.5	53.7	42.6	52.1	39.7	51.2	47.9	46.7	46	33.1	31.8	32.6	29.2	31.2	34.2	34.4	33.5
24	27.1	28.9	26.4	28.6	30.2	28.2	27.4	30.6	53.9	42.6	52.7	38.9	51	47.8	47.5	46.4	35.2	32.4	30.9	32	31	34.1	35	31.6
25	23.7	22.7	26.4	26.1	29.6	27.1	27.7	29.3	49.4	39.6	47.7	36.4	47.6	44	37.1	44.7	31.8	29.6	29.9	31.4	29.8	30.7	32.1	30.1

## Sheet: FPG
Group C	Group H	Group E
4.6	7.5	6.5
4	6.5	8.4
5.4	9.6	7.3
4.6	9.3	7
4.6	8.9	6.2
4.4	9.1	4.8
3.6	4.9	5.7
3.7	7.1	6.8

## Sheet: TC
Group C	Group H	Group E
2.97	8.99	4.4
3.75	7.29	4.73
3.62	9.09	6.47
2.6	8.24	7.07
3.18	9.09	6.74
3.85	6.36	6.95
3	6.82	6.04
3.45	6.41	4.49

## Sheet: TG
Group C	Group H	Group E
0.71	1.18	1
0.8	1.01	0.96
0.56	0.98	1.087
0.53	0.83	0.92
0.55	0.75	0.62
0.67	0.98	0.79
0.56	0.92	0.6
0.75	0.74	0.917

## Sheet: LDL
Group C	Group H	Group E
2.41	6.34	3.02
3.63	5.46	3.25
2.77	7.71	1.44
1.2	9.23	3.73
2.81	7.3	5.65
3.38	4.75	4.48
1.9	6.09	5.08
2.29	4.61	1.59

## Sheet: HDL
Group C	Group H	Group E
3.63	7.83	3.2
0.86	6.33	0.86
2.94	5.87	5.39
3.36	5.99	5.43
2.84	7.17	4.75
2.65	6.29	5.49
3.5	4.79	4.92
1.86	6.11	3.94

## Sheet: MDA
Group C	Group H	Group E
8.9	10.683	10.07
7.73	12.27	8.24
9.78	13.71	14.05
7.78	18.81	11.9
6.63	11.05	7.46

## Sheet: SOD
Group C	Group H	Group E
60.44	27.3	49.53
65.99	39.42	48
61.84	44.62	57.39
61.57	47.87	51.67
68.49	54.62	64.81

## Sheet: Escape latency
	Day 1	Day 2	Day 3	Day 4
Group C	37.16	19.94	7.59	11.82
	29.7	13.86	24.63	4.92
	17.87	12.89	18.92	15.34
	37.9	16.55	22.87	10.72
	48.27	27.06	24.04	14.97
	19.31	33.06	11.5	29.68
	42.79	39.57	9.45	10.43
	23.28	27.44	12.03	8.14
Group H	41.46	30.33	25.66	22.29
	40.88	29.25	29.68	28.75
	30.79	27.83	28.82	29.1
	39.92	37.22	32.45	28.35
	41.27	35.8	37.3	33.78
	45.31	41.22	39.58	28.69
	41.84	37.9	35.53	32.06
	42.75	36.38	34.81	35.57
Group E	37.1	22.46	19.43	20.86
	60	35.93	27.27	25.56
	46.02	25.98	26.75	17.85
	34.93	46.45	25.48	22.11
	35.81	38.75	30.48	20.74
	25.7	27.24	26.99	19.31
	15.04	21.83	24.21	15.02
	47.74	24.08	12.47	17.34

## Sheet: time spent in the target quadra
Group C	Group H	Group E
45.89	22.68	35.14
26.74	20.14	28.63
31.98	18.53	23.26
35.92	32.22	36.81
29.86	25.97	20.52
32.15	28.65	39.02
25.35	19.68	31.29
38.15	14.4	42.12

[truncated: 1 more sheets: Crossing the platform]
